# Supplementary material for: Effects of Abdominal Rotation on Jump Performance in the Ant Gigantiops destructor (Hymenoptera, Formicidae)
Source: Integr Org Biol. 2019 Dec 18;2(1):obz033. doi: 10.1093/iob/obz033 (PMC7671114; doi:10.1093/iob/obz033)
Supplement: obz033_Supplementary_Data [file obz033_supplementary_data.zip]

Archive with 3 entries (3 files):
- Gigantiops_Manuscript_FinalSubmission_SupplementalTable1.docx
- Gigantiops_Manuscript_IOB_FinalSubmission_Supplemental video 1.mp4
- Gigantiops_Manuscript_IOB_FinalSubmission_Supplemental video 2.mp4
